# Supplementary material for: A new classification of the long-horned caddisflies (Trichoptera: Leptoceridae) based on molecular data
Source: BMC Evol Biol. 2011 Jan 12;11:10. doi: 10.1186/1471-2148-11-10 (PMC3030546; doi:10.1186/1471-2148-11-10)
Supplement: Additional file 1 — Specimen information with Genbank/EMBL accession numbers. List of specimens sequenced and analysed in this work. Species names sorted under family affinity, with NHRS voucher code, information of gender/life stage and sample locality as well as accession numbers to online sequence databases. [file 1471-2148-11-10-S1.XLS]

## Sheet: names + authors
Species	NHRS	Gender	Locality	CAD	COI	EF1α	IDH	POL
	voucher			acc. no.	acc. no.	acc. no.	acc. no.	acc. no.
Atriplectididae
Atriplectides dubius Mosely, 1936	FV7	Female	Australia	FN601132	FN601029	FN600829	FN601242	FN600932
Atriplectides dubius Mosely, 1936	GH9	Female	Australia	FN601137	FN601034	FN600834	FN601247	FN600937
Calamoceratidae
Anisocentropus thinlin Oláh & Johanson, 2010	FC3	Male	Laos	FN601122	FN601019	FN600819	FN601232	FN600922
Ganonema ochraceellum (McLachlan, 1866)	FC1	Male	Laos	FN601120	FN601017	FN600817	FN601230	FN600920
Phylloicus lituratus Banks, 1920	GE5	Male	Peru	FN601133	FN601030	FN600830	FN601243	FN600933
Calocidae
Caenota plicata Mosely, 1953	CR9	Male	Australia	FN257690	EF395068	EF395132	FN601147	FN257729
Conoesucidae
Coenoria boera Mosely, 1953	CQ8	Male	Australia	FN257688	FJ263234	FJ263259	FN601146	FN257727
Kokiiridae
Kokiria miharo McFarlane, 1964	BP6	Male	New Zealand	FN601036	FN600938	FN600738	FN601140	FN600835
Taskiropsyche lacustris Neboiss, 1977	CS5	Male	Australia	FN257691	FJ263235	FJ263261	FN601149	FN257730
Limnephilidae
Limnephilus centralis Curtis, 1834	FI9	Male	Norway	FN601123	FN601020	FN600820	FN601233	FN600923
Limnocentropodidae
Limnocentropus himalayanus Martynov, 1930	FU8	Male	Bhutan	FN601131	FN601028	FN600828	FN601241	FN600931
Molannidae
Molanna angustata Curtis, 1834	A6	Male	Sweden	FN257671	FJ263247	FJ263247	FN601139	FN257710
Molannodes tinctus (Zetterstedt, 1840)	FT9	Male	Norway	FN601130	FN601027	FN600827	FN601240	FN600930
Odontoceridae
Barynema sp	CQ7	Male	Australia	FN601040	FN600942	FN600742	FN601145	FN600839
Marilia elongata Martynov, 1912	GE6	Male	Peru	FN601134	FN601031	FN600831	FN601244	FN600934
Marilia malickyi Oláh & Johanson, 2010	FC2	Male	Laos	FN601121	FN601018	FN600818	FN601231	FN600921
Philorheithridae
Aphilorheithrus decoratus Neboiss, 1977	DE3	Male	Australia	FN601043	FN600945	FN600745	FN601151	FN600842
Austrheithrus glymma Neboiss, 1977	DE4	Male	Australia	FN601044	FN600946	FN600746	FN601152	FN600843
Philorheithrus agilis (Hudson, 1904)	BP7	Male	New Zealand	FN601037	FN600939	FN600739	FN601141	FN600836
Tasmanthrus angustipennis Mosely, 1936	DD8	Male	Australia	FN601042	FN600944	FN600744	FN601150	FN600841
Phryganeidae
Phryganea grandis Linnaeus, 1758	CF2	Male	Norway	FN601038	FN600940	FN600740	FN601142	FN600837
Sericostomatidae
Notidobiella chacayana Schmid, 1957	CL5	Male	Chile	FN257686	EF395058	EF395122	FN601143	FN257725
Tasimiidae
Tasimia palpata Mosely, 1936	CS2	Male	Australia	FN601041	FN600943	FN600743	FN601148	FN600840
Trichovespula macrocera Schmid, 1955	CL7	Male	Chile	FN601039	FN600941	FN600741	FN601144	FN600838
Leptoceridae
Achoropsyche duodecimpunctata (Navás, 1916)	EE8	Male	French Guyana	FN601124	FN601021	FN600821	FN601234	FN600924
Achoropsyche duodecimpunctata (Navás, 1916)	FS4	Male	Argentina	FN601103	FN601000	FN600800	FN601213	FN600903
Adicella reducta (McLachlan, 1865)	DN9	Male	Sweden	FN601096	FN600992	FN600792	FN601206	FN600895
Adicella sp.	BS3	Male	Hong Kong	FN601060	FN600960	FN600760	FN601170	FN600859
Atanatolica botosaneanui Flint, 1981	BG8	Female	Venezuela	FN601061	EF428551	EF428526	FN601171	FN600860
Atanatolica penai Holzenthal, 1988	GE8	Male	Peru	FN601136	FN601033	FN600833	FN601246	FN600936
Athripsodes aterrimus (Stephens, 1836)	DO3	Male	Sweden	FN601099	FN600995	FN600795	FN601209	FN600898
Athripsodes cinereus (Curtis, 1834)	DO2	Male	Sweden	FN601098	FN600994	FN600794	FN601208	FN600897
Blyzophilus dorsohamatus Andersen & Kjaerandsen, 1999	FT4	Male	Ghana	FN601129	FN601026	FN600826	FN601239	FN600929
Brachysetodes bifurcatus Flint, 1983	CV2	Male	Chile	FN601074	FN600970	FN600770	FN601184	FN600873
Brachysetodes tripartitus Schmid, 1964	CV1	Male	Chile	FN601073	FN600969	FN600769	FN601183	FN600872
Ceraclea dissimilis (Stephens, 1836)	BA5	Female	Sweden	FN601056	FN600956	FN600756	FN601165	FN600855
Ceraclea nankingensis (Hwang, 1957)	DA6	Male	Laos	FN601091	FN600987	FN600787	FN601201	FN600890
Condocerus paludosus Neboiss, 1977	BH7	Larva	Australia	FN257696	FJ263239	FJ263266	FN601166	FN257735
Condocerus paludosus Neboiss, 1977	CX6	Female	Australia	FN601085	FN600981	FN600781	FN601195	FN600884
Erotesis baltica McLachlan, 1877	EE7	Male	Sweden	FN601102	FN600999	FN600799	FN601212	FN600902
Gracilipsodes aureus Malm & Johanson, 2008	AG9	Male	New Caledonia	FN601047	EF428534	EF428510	FN601155	FN600846
Gracilipsodes grandis Malm & Johanson, 2008	AP1	Male	New Caledonia	FN601048	EF428538	EF428514	FN601158	FN600848
Gracilipsodes psocopterus Sykora, 1967	AM9	Male	New Caledonia	FN257695	EF428536	EF428512	FN601157	FN257734
Grumichella flaveola (Ulmer, 1911)	GE7	Male	Peru	FN601135	FN601032	FN600832	FN601245	FN600935
Grumichella flaveola (Ulmer, 1911)	BH1	Female	Venezuela	FN601062	EF428552	EF428527	FN601172	FN600861
Grumichella flaveola (Ulmer, 1911)	FS6	Male	Argentina	FN601125	FN601022	FN600822	FN601235	FN600925
Homilia lardeuxi Gibon, 1991	EF6	Male	Ghana	FN601110	FN601007	FN600807	FN601220	FN600910
Homilia lardeuxi Gibon, 1991	EF7	Female	Ghana	FN601111	FN601008	FN600808	FN601221	FN600911
Hudsonema alienum (McLachlan, 1868)	BS2	Male	New Zealand	FN601059	FN600959	FN600759	FN601169	FN600858
Hudsonema amabile (McLachlan, 1868)	BZ4	Male	New Zealand	FN601063	FN600961	FN600761	FN601173	FN600862
Hudsonema flaminii (Navás, 1926)	CU6	Male	Chile	FN601070	FN600966	FN600766	FN601180	FN600869
Lectrides varians Mosely, 1953	CW9	Male	Australia	FN601080	FN600976	FN600776	FN601190	FN600879
Lectrides varians Mosely, 1953	CX1	Female	Australia	FN601081	FN600977	FN600777	FN601191	FN600880
Leptocerina ramosa (Ulmer, 1912)	EF4	Male	Ghana	FN601108	FN601005	FN600805	FN601218	FN600908
Leptocerina spinigera Mosely, 1932	EF8	Male	Ghana	FN601112	FN601009	FN600809	FN601222	FN600912
Leptocerus ousta Schmid, 1987	CW4	Male	Australia	FN601076	FN600972	FN600772	FN601186	FN600875
Leptocerus stephanei Gibon, 1992	EG6	Male	Ghana	FN601117	FN601014	FN600814	FN601227	FN600917
Leptorussa darlingtoni (Banks, 1939)	CW3	Female	Australia	FN601075	FN600971	FN600771	FN601185	FN600874
Leptorussa darlingtoni (Banks, 1939)	EC3	Male	Australia	FN601100	FN600997	FN600797	FN601210	FN600900
Mystacides longicornis (Linnaeus, 1758)	AZ9	Male	Sweden	FN601053	FN600953	FN600753	FN601162	FN600852
Mystacides niger (Linnaeus, 1758)	DO1	Male	Sweden	FN601097	FN600993	FN600793	FN601207	FN600896
Nectopsyche argentata Flint, 1991	CU4	Male	Peru	FN601069	FN600965	FN600765	FN601179	FN600868
Nectopsyche punctata (Ulmer, 1905)	CF1	Male	Peru	FN601065	FN600963	FN600763	FN601175	FN600864
Genus novum sp.	DB2	Male	Madagascar	FN601138	FN601035	x	x	x
Notalina bifaria Neboiss, 1977	BH8	Larva	Australia	FN601057	FN600957	FN600757	FN601167	FN600856
Notalina fulva Kimmins, 1953	DA1	Male	Australia	FN601089	FN600985	FN600785	FN601199	FN600888
Notalina moselyi Kimmins, 1953	CX5	Male	Australia	FN601084	FN600980	FN600780	FN601194	FN600883
Notoperata maculata (Mosely, 1953)	EC4	Male	Australia	FN601101	FN600998	FN600798	FN601211	FN600901
Notoperata sp.	CW6	Male	Australia	FN601078	FN600974	FN600774	FN601188	FN600877
Notoperata sp.	CW8	Male	Australia	FN601079	FN600975	FN600775	FN601189	FN600878
Oecetis akimi Gibbs, 1973	EF2	Male	Ghana	FN601106	FN601003	FN600803	FN601216	FN600906
Oecetis australis (Banks, 1920)	FT1	Male	Australia	FN601128	FN601025	FN600825	FN601238	FN600928
Oecetis lacustris (Pictet, 1834)	BA1	Female	Sweden	FN601054	FN600954	FN600754	FN601163	FN600853
Oecetis minasata Mosely, 1953	FS9	Male	Australia	FN601127	FN601024	FN600824	FN601237	FN600927
Oecetis ochracea (Curtis, 1825)	AZ7	Female	Sweden	FN601052	FN600952	FN600752	FN601161	FN600851
Oecetis pseudosetodes sp.	DN4	Male	French Guyana	FN601095	FN600991	FN600791	FN601205	FN600894
Oecetis royi group sp.	EG5	Male	Ghana	FN601116	FN601013	FN600813	FN601226	FN600916
Parasetodes repersellus (Rambur, 1842)	CU1	Female	Laos	FN601068	FN600964	FN600764	FN601178	FN600867
Parasetodes sudanensis Ulmer, 1922	EF5	Male	Ghana	FN601109	FN601006	FN600806	FN601219	FN600909
Poecilopsyche vidura Schmid, 1968	DO5	Female	India	x	FN600996	FN600796	x	FN600899
Ptochoecetis africana Ulmer, 1931	EG1	Male	Ghana	FN601113	FN601010	FN600810	FN601223	FN600913
Ptochoecetis africana Ulmer, 1931	EG7	Male	Ghana	FN601114	FN601011	FN600811	FN601224	FN600914
Sericodes sp.	EE9	Male	Ghana	FN601104	FN601001	FN600801	FN601214	FN600904
Sericodes sp.	EF1	Female	Ghana	FN601105	FN601002	FN600802	FN601215	FN600905
Setodes bracteatus Neboiss, 1982	CW5	Male	Australia	FN601077	FN600973	FN600773	FN601187	FN600876
Setodes bispinus Yang & Morse, 1989	DA3	Male	Laos	FN601090	FN600986	FN600786	FN601200	FN600889
Setodes flagellatus Gibbs, 1973	EG4	Male	Ghana	FN601115	FN601012	FN600812	FN601225	FN600915
Setodes incertus (Walker, 1852)	CE8	Male	Canada	FN601064	FN600962	FN600762	FN601174	FN600863
Symphitoneuria clara Ward, 2001	AQ9	Male	New Caledonia	FN601050	FN600950	FN600750	FN601159	FN600849
Symphitoneuria opposita (Walker, 1852)	CX4	Female	Australia	FN601083	FN600979	FN600779	FN601193	FN600882
Symphitoneuria sabaensis Andersen & Huisman, 1997	FS8	Female	Malaysia	FN601126	FN601023	FN600823	FN601236	FN600926
Symphitoneuria triangulata Malm & Johanson, 2007	M4	Male	New Caledonia	FN601048	FN600949	FN600749	FN601156	FN600847
Tagalopsyche jolandae Holzenthal & Andersen, 2007	ER1	Male	Malaysia	FN601118	FN601015	FN600815	FN601228	FN600918
Tagalopsyche jolandae Holzenthal & Andersen, 2007	ER2	Female	Malaysia	FN601119	FN601016	FN600816	FN601229	FN600919
Triaenodes bicolor (Curtis, 1834)	AZ6	Female	Sweden	FN601051	FN600951	FN600751	FN601160	FN600850
Triaenodes detruncatus Martynov, 1924	BA4	Female	Sweden	FN601055	FN600955	FN600755	FN601164	FN600854
Triaenodes kwabena Andersen & Holzenthal, 2002	EF3	Male	Ghana	FN601107	FN601004	FN600804	FN601217	FN600907
Trichosetodes sisyphos Malicky & Prommi, 2006	DM6	Male	Thailand	FN601093	FN600989	FN600789	FN601203	FN600892
Triplectides aequalichelatus Malm & Johanson, 2008	AE6	Male	New Caledonia	FN601045	FN600947	FN600747	FN601153	FN600844
Triplectides australis Navás, 1934	CY8	Female	Australia	FN601087	FN600983	FN600783	FN601197	FN600886
Triplectides gonetalus Morse & Neboiss, 1982	CY9	Female	Australia	FN601088	FN600984	FN600784	FN601198	FN600887
Triplectides jaffueli Navás, 1918	CU9	Male	Chile	FN601072	FN600968	FN600768	FN601182	FN600871
Triplectides magnus (Walker, 1852)	DM4	Female	Australia	FN601092	FN600988	FN600788	FN601202	FN600891
Triplectides nigripennis Mosely, 1936	CU8	Male	Chile	FN601071	FN600967	FN600767	FN601181	FN600870
Triplectides tigrinus Malm & Johanson, 2008	AF3	Male	New Caledonia	FN601046	FN600948	FN600748	FN601154	FN600845
Triplectides volda Mosely, 1953	CY3	Male	Australia	FN601086	FN600982	FN600782	FN601196	FN600885
Triplectidina moselyi McFarlane & Ward, 1990	BP5	Male	New Zealand	FN601058	FN600958	FN600758	FN601168	FN600857
Triplectidina nigricornis Mosely, 1936	CX2	Male	Australia	FN601082	FN600978	FN600778	FN601192	FN600881
Triplectidina nigricornis Mosely, 1936	DN3	Larva	Australia	FN601094	FN600990	FN600790	FN601204	FN600893
Triplexa villa Mosely, 1953	CP9	Male	Australia	FN601066	EF428553	EF428528	FN601176	FN600865
Triplexa villa Mosely, 1953	CQ1	Female	Australia	FN601067	EF428554	EF428529	FN601177	FN600866
